# Supplementary material for: Theonellamides J and K and 5-cis-Apoa-theopalauamide, Bicyclic Glycopeptides of the Red Sea Sponge Theonella swinhoei
Source: Mar Drugs. 2021 Dec 27;20(1):31. doi: 10.3390/md20010031 (PMC8779245; doi:10.3390/md20010031)
Supplement: Supplementary file 1 [file marinedrugs-20-00031-s001.zip]

Archive with 1 entries (1 files):
- marinedrugs-1529407-supplementary.pdf
